# Supplementary material for: Discovery of Novel Pyridin-2-yl Urea Inhibitors Targeting ASK1 Kinase and Its Binding Mode by Absolute Protein–Ligand Binding Free Energy Calculations
Source: Int J Mol Sci. 2025 Feb 12;26(4):1527. doi: 10.3390/ijms26041527 (PMC11854949; doi:10.3390/ijms26041527)
Supplement: Supplementary file 1 [file ijms-26-01527-s001.zip]

Archive with 1 entries (1 files):
- ijms-3430168-supplementary.pdf
